# Supplementary material for: Associations between Vertebral Localized Contrast Changes and Adjacent Annular Fissures in Patients with Low Back Pain: A Radiomics Approach
Source: J Clin Med. 2023 Jul 25;12(15):4891. doi: 10.3390/jcm12154891 (PMC10420134; doi:10.3390/jcm12154891)
Supplement: Supplementary file 1 [file jcm-12-04891-s001.zip]

Archive with 1 entries (1 files):
- jcm-2519291-supplementary.pdf
